# Supplementary material for: Meta-analysis of (single-cell method) benchmarks reveals the need for extensibility and interoperability
Source: Genome Biol. 2023 May 17;24:119. doi: 10.1186/s13059-023-02962-5 (PMC10189979; doi:10.1186/s13059-023-02962-5)
Supplement: Supplementary file 1 — Additional file 1. List of benchmarks with consolidate survey answers. [file 13059_2023_2962_MOESM1_ESM.csv]

	doi	title	evaluation.task	Degree.to.which.authors.are.neutral	Number.of.methods.evaluated	Degree.to.which.code.is.available	Number.of.datasets.used.in.evaluations	Degree.to.which.code.to.re.run.benchmark.is.extensible	Number.of.criteria.used.for.assessment	Type.of.workflow.system.used	Whether.input.data.used.by.the.methods.is.available	Whether.synthetic.data.is.available	Whether.results..methods.run.on.data..are.available	Whether.performance.results..results.compared.to.ground.truth..are.available	Whether.performance.results.are.explorable	Whether.software.versions..of.all.software..are.tracked	Whether.methods.are.run...made.available.within.containers	Whether.a.preprint.was.posted.before.publication	Type.of.benchmark	Whether.parameter.space.of.methods.was.explored.beyond.defaults	Whether.any.provenance.is.used	Licence.used.for.benchmark.code	For.the.methods.benchmarked..what.is.are.the.primary.language.s.they.are.written.in.	What.secondary.measures.were.assessed.
1	10.1109/TCBB.2018.2848633	Comparison of computational methods for imputing single-cell RNA-sequencing data	imputation	1	8	1	7	5	6	NA	Yes	No	No	No	No	No	No	Yes	Neutral	No	No	No code available	R	None
2	10.1093/bib/bbw057	Comparison of methods to detect differentially expressed genes between single-cell populations	differential-expression	4	5	2	3	4	4	None	Yes	Not Applicable	No	No	No	Yes	No	No	Neutral	No	No	None	R, C/C++/C#	documentation, stability, runtime
3	10.1038/nmeth.4612	Bias, Robustness And Scalability In Differential Expression Analysis Of Single-Cell RNA-Seq Data	differential-expression	2	36	5	36	2.5	6	make	Yes	Yes	Yes	Yes	Yes	Yes	No	Yes	Neutral	No	No	MIT	Python, R, C/C++/C#	scalability, runtime, applicability, failure rate, availability, documentation
4	10.3389/fgene.2017.00062	Single-Cell RNA-Sequencing: Assessment of Differential Expression Analysis Methods	differential-expression	1	7	1	3	5	5	NA	Yes	No	No	No	No	Yes	No	No	Neutral	No	No	No code available	Python, R, C/C++/C#	runtime
5	10.1038/s41587-019-0071-9	A comparison of single-cell trajectory inference methods	trajectory-inference	4	45	5	339	2	4	R package	Yes	Yes	No	Yes	Yes	Yes	Yes	Yes	Neutral	No	No	MIT	Python, R	code quality, documentation, installation, code assurance, behaviour, availability, paper
6	10.12688/f1000research.18490.1	Evaluation of methods to assign cell type labels to cell clusters from single-cell RNA-sequencing data	celltype-assignment	1	5	4.5	5	2	3	None	Yes	Yes	No	No	No	Yes	No	Yes	Neutral	No	No	MIT	R, Perl, Java	runtime
7	10.1038/s41592-019-0690-6	Benchmarking algorithms for gene regulatory network inference from single-cell transcriptomic data	network-inference	1	12	5	65	3	6	None	Yes	Yes	No	No	No	No	Yes	Yes	Neutral	Yes	No	GPL-3	Python, R, C/C++/C#, Julia, Matlab	runtime, memory
8	10.1093/bib/bbz096	Evaluation of single-cell classifiers for single-cell RNA sequencing data sets	celltype-assignment	1	9	1	8	5	5	NA	Yes	No	No	No	No	No	No	No	Neutral	Yes	No	No code available	Python, R, Julia	runtime, memory
9	10.1093/nargab/lqaa052	Comparison of visualisation tools for single-cell RNAseq data	visualization	1	13	1	1	5	5	NA	Yes	Not Applicable	No	Not Applicable	No	Yes	No	Yes	Neutral	No	No	No code available	Python, R, Java	memory, runtime, scalability, user experience, activity
10	10.1186/s13059-019-1850-9	A benchmark of batch-effect correction methods for single-cell RNA sequencing data	batch-effect-correction	1	14	4	10	4	5	None	Yes	Yes	No	No	No	Yes	No	Yes	Neutral	No	No	None	Python, R	runtime, memory
11	10.1101/641142	Accuracy, Robustness and Scalability of Dimensionality Reduction Methods for Single Cell RNAseq Analysis	dimensionality-reduction	1	18	3.5	32	3.5	7	None	Yes	No	No	No	No	No	No	Yes	Neutral	Yes	No	None	Python, R	runtime
12	10.1186/s13059-019-1863-4	Systematic comparative analysis of single-nucleotide variant detection methods from single-cell RNA sequencing data	variant-detection	1	7	3	6	5	4	None	Yes	No	No	No	No	Yes	No	No	Neutral	No	No	None	Java, C/C++/C#	None
13	10.1186/s13059-019-1854-5	Assessment of computational methods for the analysis of single-cell ATAC-seq data	other	1	10	5	13	3.5	4	None	Yes	Yes	Yes	Yes	Yes	No	No	Yes	Neutral	No	No	MIT	Python, R, ruby	runtime, scalability
14	10.1534/g3.117.040683	Assessment of Single Cell RNA-Seq Normalization Methods	normalization	5	7	1	1	5	3	NA	No	No	No	No	No	No	No	Yes	Neutral	No	No	No code available	R	None
15	10.1093/bib/bby093	Quantifying Waddington’s epigenetic landscape: a comparison of single-cell potency measures	other	5	4	1	9	5	2	NA	Yes	No	No	No	No	No	No	Yes	Competitive	No	No	No code available	R, Matlab	None
16	10.1038/s41467-020-19894-4	muscat detects subpopulation-specific state transitions from multi-sample multi-condition single-cell transcriptomics data	differential-expression	4	16	5	2	1	5	Snakemake	Yes	Yes	Yes	Yes	No	Yes	No	Yes	Neutral	No	No	MIT	R, C/C++/C#	None
17	10.1186/s13059-019-1900-3	Benchmarking principal component analysis for large-scale single-cell RNA-sequencing	dimensionality-reduction	1	20.5	3.5	22	4	6	None	Yes	Yes	No	No	No	Yes	No	Yes	Neutral	Yes	No	None	Python, R, Julia	code quality, documentation, installation, scalability, runtime, memory, availability, continuous integration, maturity
18	10.1038/s41467-019-12266-7	A systematic evaluation of single cell RNA-seq analysis pipelines	pipelines	3	19	5	19980	4.5	6	None	Yes	No	No	Yes	No	No	No	Yes	Neutral	No	No	GPL-3	R	None
19	10.1186/s13059-019-1795-z	A comparison of automatic cell identification methods for single-cell RNA sequencing data	celltype-assignment	1	22	4.5	27	4	2	Snakemake	Yes	Not Applicable	No	No	No	No	Yes	Yes	Neutral	Yes	No	MIT	Python, R	runtime
20	10.1016/j.cels.2019.03.010	Performance Assessment and Selection of Normalization Procedures for Single-Cell RNA-Seq	normalization	5	10.5	3.5	5	3	9	R package	Yes	No	Partially	No	Yes	No	No	Yes	Neutral	No	No	Artistic-2.0	R	None
21	10.1186/s13059-018-1571-5	Simulation-based benchmarking of isoform quantification in single-cell RNA-seq	quantification	1	5	5	3	3.5	5	None	Yes	No	No	No	No	No	No	Yes	Neutral	No	No	GPL-3	C/C++/C#	None
22	10.1016/j.gpb.2020.07.004	Evaluation of Cell Type Annotation R Packages on Single Cell RNA-seq Data	celltype-assignment	1	10	3.5	13	4	7	None	Yes	Yes	No	No	No	Yes	No	Yes	Neutral	No	No	None	R	runtime, memory
23	10.1038/s41592-019-0372-4	Evaluating measures of association for single-cell transcriptomics	other	1	17	4	213	3	5	None	Yes	Not Applicable	No	No	No	Yes	No	No	Neutral	No	No	MIT	Python, R	None
24	10.1038/s41592-019-0425-8	Benchmarking single cell RNA-sequencing analysis pipelines using mixture control experiments	pipelines	2	28	4.5	14	2.5	8	R package	Yes	Yes	No	Yes	No	Yes	No	Yes	Neutral	Yes	No	MIT	Python, R	runtime, scalability
25	10.1016/j.celrep.2020.107576	A quantitative framework for evaluating single-cell data structure preservation by dimensionality reduction techniques	dimensionality-reduction	1	11	5	4	3	3	None	Yes	Yes	No	No	No	No	No	Yes	Neutral	Yes	No	None	Python, R, C/C++/C#, Matlab	None
26	10.1101/679761	Comparison of marker selection methods for high throughput scRNA-seq data	marker-selection	5	9	5	5	4	6	None	Yes	No	No	No	No	Yes	No	Yes	Competitive	No	No	GPL-3	Python, R	runtime, memory, CPU
27	10.1186/s12859-019-2599-6	Comparative analysis of differential gene expression analysis tools for single-cell RNA sequencing data	differential-expression	1	11	1	12	5	4	NA	Yes	No	No	No	No	Yes	No	No	Neutral	No	No	No code available	Python, R	runtime
28	10.1038/nbt.4314	Dimensionality reduction for visualizing single-cell data using UMAP	dimensionality-reduction	3	6	5	3	4	5	None	Yes	Not Applicable	Yes	Yes	No	Yes	No	Yes	Neutral	No	No	MIT	Python, R, C/C++/C#	scalability, runtime
29	10.12688/f1000research.15809.2	Comparison of clustering tools in R for medium-sized 10x Genomics single-cell RNA-sequencing data	clustering	1	12	5	6	4	2	None	Yes	No	No	Yes	No	Yes	No	Yes	Neutral	Yes	No	MIT	R	runtime
30	10.12688/f1000research.15666.2	A systematic performance evaluation of clustering methods for single-cell RNA-seq data	clustering	1	14	5	12	4	4.5	make	Yes	Yes	Yes	Yes	Yes	Yes	No	Yes	Neutral	No	No	MIT License	R	None
31	10.1093/bib/bby011	Evaluation of tools for highly variable gene discovery from single-cell RNA-seq data	marker-selection	1	7	1	5	5	7	NA	Yes	No	No	No	No	Yes	No	No	Neutral	No	No	No code available	R	runtime
32	10.1038/s41467-020-19015-1	Benchmarking of cell type deconvolution pipelines for transcriptomics data	deconvolution	1	20	3	5	4	2	None	Yes	Not Applicable	No	No	No	Yes	No	Yes	Neutral	No	No	BSD-3	R	runtime, memory
33	10.1186/s13059-020-1949-z	Robustness and applicability of transcription factor and pathway analysis tools on single-cell RNA-seq data	pathway-analysis	5	6	4.5	5	3	3	None	Yes	Yes	Yes	Yes	No	No	No	Yes	Neutral	Yes	No	GPL-3	R	None
34	10.1093/bib/bby076	Impact of similarity metrics on single-cell RNA-seq data clustering	clustering	1	5	1	22	4	4	NA	Yes	No	No	No	No	No	No	No	Neutral	No	No	No code available	R	None
35	10.1101/653907	Deep learning does not outperform classical machine learning for cell-type annotation	celltype-assignment	1	10	1	14	5	2	NA	Yes	No	No	No	No	Yes	No	Yes	Neutral	Yes	No	No code available	Python, R	None
36	10.1186/s12859-018-2217-z	Evaluating methods of inferring gene regulatory networks highlights their lack of performance for single cell gene expression data	network-inference	1	8	1	4	5	2	NA	Yes	No	No	No	No	No	No	No	Neutral	No	No	No code available	Python, R	None
37	10.12688/f1000research.16613.2	False signals induced by single-cell imputation	imputation	1	6	4.5	4	4.5	5	None	Yes	No	No	No	No	Yes	No	Yes	Neutral	No	No	None	Python, R	None
38	10.3389/fgene.2019.01253	Benchmark and Parameter Sensitivity Analysis of Single-Cell RNA Sequencing Clustering Methods	clustering	1	13	5	17	2	2	None	Yes	Yes	No	No	No	Yes	No	No	Neutral	Yes	No	None	Python, R, Matlab	runtime, scalability
39	10.1186/s13059-020-02132-x	A Systematic Evaluation of Single-cell RNA-sequencing Imputation Methods	imputation	1	18	5	18	4	12	None	Yes	No	No	No	No	Yes	No	Yes	Neutral	No	No	None	Python, R, Matlab	runtime, memory, scalability
40	10.1186/s13059-020-02136-7	pipeComp, a general framework for the evaluation of computational pipelines, reveals performant single-cell RNA-seq preprocessing tools	pipelines	2	88	5	9	2.5	18	R package	Yes	Yes	Yes	Yes	No	Yes	No	Yes	Neutral	Yes	No	GPL-3	R, Python	None
41	10.1093/bib/bbaa116	Comparison of High-Throughput Single-Cell RNA Sequencing Data Processing Pipelines	pipelines	1	7	4.5	8	4.5	8	nextflow	Yes	Not Applicable	No	No	No	Yes	Yes	Yes	Neutral	No	No	None	C/C++/C#, Python, R, Perl, Java, Rust	runtime, memory, CPU, scalability
42	10.1016/j.csbj.2020.10.007	Benchmarking algorithms for pathway activity transformation of single-cell RNA-seq data	pathway-analysis	1	7	5	32	3	5	None	Yes	Not Applicable	No	No	No	Yes	No	No	Neutral	Yes	No	None	R, Python, Matlab, GO	runtime, memory, scalability
43	10.1093/bioinformatics/btz889	CellBench: R/Bioconductor software for comparing single-cell RNA-seq analysis methods	pipelines	1	36	3	1.5	1.5	1	R package	Yes	Not Applicable	Yes	Yes	No	No	No	No	Neutral	No	No	GPL-3, MIT	R	runtime
44	10.1101/2020.05.22.111161	Benchmarking atlas-level data integration in single-cell genomics	batch-effect-correction	5	10	5	9	3	14	Snakemake	Yes	No	No	Yes	Yes	Yes	No	Yes	Neutral	Yes	No	MIT	Python, R, Matlab, GO	code quality, documentation, runtime, memory, scalability, paper scores
45	10.1016/j.cels.2020.11.008	Benchmarking Computational Doublet-Detection Methods for Single-Cell RNA Sequencing Data	doublet-detection	1	9	5	128	3	6	None	Yes	Yes	No	Yes	No	Yes	No	Yes	Neutral	No	No	Academic Software License	Python, R	documentation, installation, runtime, scalability, user experience, user support
46	10.1101/2020.11.02.365510	Information-theory-based benchmarking and feature selection algorithm improve cell type annotation and reproducibility of single cell RNA-seq data analysis pipelines	pipelines	3	3	1	5	5	2	NA	Yes	No	No	No	No	Yes	No	Yes	Neutral	Yes	No	No code available	Python, R	validity of ground truth
47	10.1101/2020.10.29.361451	Supervised Application of Internal Validation Measures to Benchmark Dimensionality Reduction Methods in scRNA-seq Data	dimensionality-reduction	1	33	4	55	3	5	None	Yes	Not Applicable	Partially	Yes	No	No	No	Yes	Neutral	Yes	No	None	Python, R, C/C++/C#	memory, runtime
48	10.1142/S0219720020400053	Single-cell RNA-seq data clustering: A survey with performance comparison study	clustering	1	13	1	12	5	9	NA	Yes	No	No	No	No	No	No	No	Neutral	No	No	No code available	Python, R	runtime
49	10.1093/nar/gkab004	Flexible comparison of batch correction methods for single-cell RNA-seq using BatchBench	batch-effect-correction	1	8	4	3	3	4	nextflow	Yes	No	No	No	No	No	Yes	Yes	Neutral	No	No	MIT	Python, R	runtime, memory, CPU
50	10.1534/g3.120.401160	Evaluation of STAR and Kallisto on Single Cell RNA-Seq Data Alignment	mapping-quantification	1	3	3	4	5	4	None	Yes	No	No	No	No	Yes	No	No	Neutral	No	No	None	C/C++/C#	runtime, memory
51	10.1016/j.csbj.2020.03.026	A comparison of methods accounting for batch effects in differential expression analysis of UMI count based single cell RNA sequencing	differential-expression	1	11	1	18	5	4	NA	No	No	No	Yes	No	Yes	No	No	Neutral	Yes	No	No code available	R	None
52	10.1101/2021.01.25.428188	Benchmarking of lightweight-mapping based single-cell RNA-seq pre-processing	mapping-quantification	5	2	5	20	2.5	0	None	Yes	Not Applicable	No	No	No	Yes	No	Yes	Competitive	No	No	BSD-2-Clause	C/C++/C#, Rust	runtime, memory
53	10.1002/cyto.a.23030	Comparison of clustering methods for high‐dimensional single‐cell flow and mass cytometry data	clustering	1	18	5	7	2	3	None	Yes	Yes	Yes	Yes	No	Yes	No	Yes	Neutral	Yes	No	MIT	R, Python, Perl, Java, C/C++/C#, Matlab	code quality, documentation, installation, runtime, stability
54	10.1186/s13059-019-1917-7	A comparison framework and guideline of clustering methods for mass cytometry data	clustering	1	9	4	6	4.5	3	None	Yes	Not Applicable	No	No	No	No	No	No	Neutral	No	No	None	Python, R, C/C++/C#, Java, Matlab	runtime
55	10.1101/2019.12.19.877522	UMAP does not preserve global structure any better than t-SNE when using the same initialization	dimensionality-reduction	2	2	4.5	3.5	4	2	None	Yes	Yes	No	No	No	Yes	No	Yes	Neutral	Yes	No	None	Python, C/C++/C#, R	None
56	10.1186/s13059-020-02128-7	Tuning parameters of dimensionality reduction methods for single-cell RNA-seq analysis	dimensionality-reduction	1	5	5	10	3	2	None	Yes	Not Applicable	Yes	No	No	Yes	No	Yes	Neutral	Yes	No	Apache 2.0	Python, R	None
57	10.1371/journal.pcbi.1008585	Preprocessing choices affect RNA velocity results for droplet scRNA-seq data	mapping-quantification	3.5	5	5	5	3	3	make	Yes	Not Applicable	No	No	No	Yes	No	Yes	Neutral	Yes	No	MIT	Python, R, C/C++/C#	None
58	10.3389/fgene.2019.01331	Reproducibility of Methods to Detect Differentially Expressed Genes from Single-Cell RNA Sequencing	differential-expression	3	9	1	4	5	3	NA	Yes	Yes	No	No	No	Yes	No	No	Neutral	No	No	No code available	R, C/C++/C#	None
59	10.1101/2021.02.10.430656	A like-for-like comparison of lightweight-mapping pipelines for single-cell RNA-seq data pre-processing	mapping-quantification	5	3	5	20	3.5	0	None	Yes	Not Applicable	No	No	No	Yes	No	Yes	Competitive	No	No	BSD-2-Clause	C/C++/C#, Rust	runtime, memory
60	10.1101/2021.02.15.430948	Comparative Analysis of common alignment tools for single cell RNA sequencing	mapping-quantification	1	4	4	3	4	5	None	Yes	No	No	No	No	Yes	No	Yes	Neutral	No	No	None	C/C++/C#	runtime
61	10.1186/s12864-021-07930-6	Choice of alignment pipeline strongly influences clustering quality of scRNA-seq datasets	mapping-quantification	1	2	3.5	22	2.5	4	None	Yes	Not Applicable	No	No	No	Yes	No	Yes	Neutral	No	No	None	C/C++/C#	None
62	10.1101/2021.06.17.448895	Benchmarking UMI-based single cell RNA-sequencing preprocessing workflows	pipelines	3	9	4.5	3	3	12	R package	Yes	No	No	No	No	Yes	No	Yes	Neutral	No	No	None	Python, R, C/C++/C#	runtime, memory, CPU
