# Supplementary material for: Meta-analysis of (single-cell method) benchmarks reveals the need for extensibility and interoperability
Source: Genome Biol. 2023 May 17;24:119. doi: 10.1186/s13059-023-02962-5 (PMC10189979; doi:10.1186/s13059-023-02962-5)
Supplement: Supplementary file 2 — Additional file 2. Review form. [file 13059_2023_2962_MOESM2_ESM.csv]

Type	Questions	Answers
	GitHub username of reviewer
	Title
General info	Number of methods evaluated	Numerical
General info	Number of datasets used in evaluations	Numerical
General info	Number of critera used for assessment	Numerical
General info	Type of benchmark	Competitive	Neutral	Other:
General info	What secondary measures were assessed ?	Code quality	Documentation	Installation	Other:
General info	Degree to which authors are neutral	1. Authors are completely independent of method development	2	3	4	5. Author's own tools are included in comparison
General info	Whether a preprint was poster before publication	Yes	No
Code/ data availability	Degree to which code is available	1. No code available	2	3	4	5. Full code for all methods / metrics / datasets
Code/ data availability	Whether input data used by the methods is available	Yes	No	Other:
Code/ data availability	Whether synthetic data is available	Yes	No	Other:
Code/ data availability	Whether results (methods run on data) are available	Yes	No	Other:
Code/ data availability	Whether performance results (results compared to ground truth) are available	Yes	No	Other:
Code/ data availability	Whether performance results are explorable (e.g., web app, data package)	Yes	No	Others:
Code/ data availability	Licence used for benchmark code
Code/ data availability	Repository links
Technical aspect	Degree to whuch code to re-run benchmark is extensible (i.e., degree to which it is easy to add new methods / datasets / metrics.)	1. Easy. Fort repository (add method) and run	2	3	4	5. Hard. Requires a lot of modifications to get running / add new aspects
Technical aspect	Whether methods are run / made available within containers	Yes	No	Other:
Technical aspect	Whether any provenance (e.g., tracking of running of methods on datasets, logging, common workflow language) is used?	Yes	No	Other:
Technical aspect	Whether software versions (of all software) are tracked	Yes	No	Others:
Technical aspect	Type of workflow system used	make	Snakemake	nextflow	none	Other:
Technical aspect	Whether parameter space of methods was explored beyond defaults	Yes	No	Other:
Technical aspect	Simulator used
Technical aspect	For the methods benchmarks, what is/are the primary language/s they are written in	Python	R	Perl	Java	C/C++/C#	shell scripts	Jula	Other:
