# Supplementary material for: Meta-analysis of (single-cell method) benchmarks reveals the need for extensibility and interoperability
Source: Genome Biol. 2023 May 17;24:119. doi: 10.1186/s13059-023-02962-5 (PMC10189979; doi:10.1186/s13059-023-02962-5)
Supplement: Supplementary file 3 — Additional file 3. Uneditedsurvey responses. [file 13059_2023_2962_MOESM3_ESM.txt]

Timestamp	anonymized_reviewer_ID	title	Number of methods evaluated	Number of datasets used in evaluations	For the methods benchmarked, what is/are the primary language/s they are written in?	Type of workflow system used	Whether a preprint was posted before publication	Type of benchmark	Degree to which authors are neutral	General info notes	Degree to which code is available	Whether input data used by the methods is available	Whether synthetic data is available	Whether results (methods run on data) are available	Whether performance results (results compared to ground truth) are available	Whether performance results are explorable (e.g., web app, data package)	Licence used for benchmark code	Repository links	Availability Notes	Degree to which code to re-run benchmark is extensible (i.e., degree to which it is easy to add new methods / datasets / metrics.)	Whether methods are run / made available within containers	Whether any provenance (e.g., tracking of running of methods on datasets, logging, common workflow language) is used?	Whether parameter space of methods was explored beyond defaults	Whether software versions (of all software) are tracked	Details notes	Number of criteria used for assessment	What secondary measures were assessed?
8/13/2021 19:33:18	16	A benchmark of batch-effect correction methods for single-cell RNA sequencing data	14	15	Python, R	none	NA	Neutral	1	NA	4	Yes	Yes	No	No	No	none?	https://github.com/JinmiaoChenLab/Batch-effect-removal-benchmarking	NA	4	No	No	No	No	NA	5	runtime and memory usage
11/5/2021 16:59:02	5	A benchmark of batch-effect correction methods for single-cell RNA sequencing data	14	10	R	NA	Yes	Neutral	1	NA	5	Yes	Yes	Yes	No	No	None	https://github.com/JinmiaoChenLab/Batch-effect-removal-benchmarking#readme	NA	1	A docker container is made available	Yes	Not specified	Yes	NA	5	NA
3/29/2021 11:09:54	3	A comparison of automatic cell identification methods for single-cell RNA sequencing data	22	27	Python, R	Snakemake	Yes	Neutral	1	-	4	Yes	No synthetic data	No	No	No	MIT License	https://github.com/tabdelaal/scRNAseq_Benchmark	4/5 on code availability because couldn't find the code to exactly reproduce the figures of the paper.	5	Yes	No	Somewhat: the study tested 2-3 variations for 4 of the 22 methods tested (rejection option, pretraining, etc.).	Yes	-	2	Computation time
11/5/2021 16:12:05	2	A comparison of methods accounting for batch effects in differential expression analysis of UMI count based single cell RNA sequencing	11	18	R	none, unknown	No	Neutral	1	12 of 18 datasets are simulations using two different methods to simulate.	1	No	No	No	No	No	No code available	-	NA	5	No	No	Yes	package version of methods used are available	NA	2	none
5/20/2021 10:54:26	13	A comparison of single-cell trajectory inference methods	45 in paper (55 now online)	339	Python, R	dynverse (a set of R packages) was created	Yes	Neutral	1	NA	5	Yes	Yes	No	Yes	Yes	custom	https://github.com/dynverse/dyno	Also described at https://dynverse.org/	1	Yes	No	No	Yes	NA	34 (four main categories; multiple criteria for each)	Code quality, Documentation, Installation
3/11/2021 20:14:05	4	A like-for-like comparison of lightweight-mapping pipelines for single-cell RNA-seq data pre-processing	3	20	C/C++/C#, Rust	none	Yes	Competitive	5	In addition to the assessment criteria, the evaluated methods were compared to each other.	5	Yes	Not Applicable	No	No	No	BSD-2-Clause License	https://github.com/COMBINE-lab/BP_2021-lfl	NA	3	No	No	No	Yes	Methods were run in a single configuration, which does not always correspond to 'defaults', but rather chosen to provide a like-for-like comparison of the tools.	2	NA
5/18/2021 8:51:58	13	A quantitative framework for evaluating single-cell data structure preservation by dimensionality reduction techniques	11	4	Python, R	none	Yes	Neutral	1	NA	5	Yes	NA	No	No	No	none	https://github.com/KenLauLab/DR-structure-preservation	RMD files and iPython notebooks for each step	3	No	No	Yes	No	There is a requirements.txt file for Python dependencies; software versions mentioned in manuscript	3	NA
9/30/2021 15:03:07	5	A systematic evaluation of single cell RNA-seq analysis pipelines	19	6 initial datasets from protocols which are combined with methods resulting in a total of 19980 prepared datasets	R	none	Yes	Neutral	3	NA	5	Yes	NA / No synthetic data	No	Yes	No	GPL-3	https://github.com/bvieth/scRNA-seq-pipelines	A lot of the data for the performance is stored in .rds files making it tricky to evaluate for sure whether all performance results are contained in there.	4	No	No	NA / Not directly applicable	No	NA	6	None
9/30/2021 15:03:22	19	A systematic evaluation of single cell RNA-seq analysis pipelines	19	6 (original datasets) used to generate 19'980 synthetic datasets	R	none	Yes	Neutral	3	Author's use their simulation method as a ground truth that's then used to evaluate other tools. The authors are not affiliated to the tools that are tested, so that's neutral, but the simulation itself is not neutral since the authors developed it.	5	Yes	No	No	Yes	No	None	https://github.com/bvieth/scRNA-seq-pipelines	Data in rds format with no clear explanation of its content	5	No	No	No	No	NA	6	None
10/4/2021 9:17:40	15	A Systematic Evaluation of Single-cell RNA-sequencing Imputation Methods	18	18	Python, R, matlab	none	Yes	Neutral	1	NA	5	Yes	No	No	No	No	NA	https://github.com/Winnie09/imputationBenchmark	NA	4	No	No	No	No	NA	12	time, memory, scalability
9/30/2021 16:03:21	3	Accuracy, Robustness and Scalability of Dimensionality Reduction Methods for Single Cell RNAseq Analysis	18	32	Python, R	none	Yes	Neutral	1	NA	3	Yes	No	No	No	No	None	https://github.com/xzhoulab/DRComparison	NA	4	No	No	Yes	No	NA	4	Computation time
11/5/2021 16:49:39	4	Accuracy, Robustness and Scalability of Dimensionality Reduction Methods for Single Cell RNAseq Analysis	18	32	Python, R	none	Yes	Neutral	1	Now published as http://dx.doi.org/10.1186/s13059-019-1898-6	4	Yes	No	No	No	No	No indication	https://github.com/xzhoulab/DRComparison	NA	3	No	No	Yes	Partly - most R packages, not the Python ones	Re: parameter space - the number of dimensions for the DR, and the preprocessing parameters, were modified, but not other parameters.	11	NA
9/30/2021 15:03:43	8	Assessment of computational methods for the analysis of single-cell ATAC-seq data	10	13	Python	none	Yes	Neutral	1	NA	5	Yes	Yes	Yes	Yes	Yes	MIT License	https://github.com/pinellolab/scATAC-benchmarking	NA	4	No	No	No	No	NA	3	NA
11/5/2021 16:14:08	14	Assessment of computational methods for the analysis of single-cell ATAC-seq data	17 (11 + some variations on them), then in combination with 3 clustering approaches	13 (3 real + 10 simulated)	R, shell scripts, ruby	none	No	Neutral	1	NA	5	Yes	Yes	Yes	Yes	No	MIT	https://github.com/pinellolab/scATAC-benchmarking	NA	3	No	No	No	Yes	NA	4	speed
6/15/2021 15:44:49	16	Assessment of Single Cell RNA-Seq Normalization Methods	7	120	R	none	Yes	Neutral	5	The data nor the code is available.	1	No	No	No	No	No	NA	NA	NA	NA	No	No	No	No	NA	5	None
9/30/2021 15:07:56	13	Assessment of Single Cell RNA-Seq Normalization Methods	7	1	R	none	No	Neutral	1	NA	1	No	No	No	No	No	n/a	n/a	NA	NA	No	No	No	No	NA	3	NA
11/5/2021 15:41:03	2	Assessment of Single Cell RNA-Seq Normalization Methods	7	2	R	none, unknown	Yes	Competitive	5	NA	1	No	No	No	No	No	No code available	-	NA	5	No	No	No	No	NA	3	Run time
11/5/2021 15:46:26	3	Benchmark and Parameter Sensitivity Analysis of Single-Cell RNA Sequencing Clustering Methods	13	17	Python, R, Matlab	none	No	Neutral	1	NA	5	Yes	Yes	NA	No	No	None	https://github.com/mkrzak/Benchmarking_Clustering_Methods_scRNAseq	No license but the github page specifies " All rights reserved."	2	No	No	Yes	Yes	NA	2	Computation time
6/21/2021 15:59:00	14	Benchmarking algorithms for gene regulatory network inference from single-cell transcriptomic data	170 (simulated)	120 simulations	Python, R, C/C++/C#, Julia	none	Yes	Neutral	1	NA	5	Yes	Yes	No	not coder-friendly (i.e. supplementary tables)	No	GPL-3	https://github.com/Murali-group/Beeline	NA	2	Yes	No	Yes	No	NA	6	NA
11/5/2021 16:58:32	13	Benchmarking algorithms for gene regulatory network inference from single-cell transcriptomic data	12	405	Python, R, Julia, MATLAB	none	Yes	Neutral	1	NA	5	Yes	No	No	No	No	GPL v3	https://github.com/murali-group/BEELINE	NA	4	Yes	No	Yes	software downloaded is hard-coded in Dockerfile	parameter space was explored with sweeps	8	NA
3/19/2021 12:45:43	10	Benchmarking algorithms for pathway activity transformation of single-cell RNA-seq data	7	32	R	none	No	Neutral	1	NA	5	Yes	No simulations present	No	No	No	None	https://github.com/sulab-wmu/PASBench	NA	3	No	No	No	Yes	NA	3 major criteria (accuracy, stability, scalability) grouping 7 metrics (silhouette widths, scaled ARI, scaled class. accuracy, stability, runtime, memory)	runtime, memory
3/7/2021 21:41:19	2	Benchmarking atlas-level data integration in single-cell genomics	38 (10 tools x different parameter combinations)	9 (datasets from 23 publications + 2 simulations combined to 9 tasks)	Python, R	Snakemake	Yes	Neutral	5	NA	5	yes with reservation, it is described how and where data were derived from. But not always as raw data. Also to regenerate the complete datasets used for these tasks would include combining many different sources and is not realisticly done with a reasonable effort.	code to generate synthetic data is available	No	No	No	MIT License	https://github.com/theislab/scib	NA	4	No	No	Yes, but very limited	Yes	conda enviroments available	4	Code quality, Documentation, code quality defined by: open source, version control, unit testing
6/15/2021 17:04:39	16	Benchmarking atlas-level data integration in single-cell genomics	10	9	Python, R	Snakemake	Yes	Neutral	5	NA	5	Yes	Yes	Yes	Yes	Yes	MIT LIcense	[https://theislab.github.io/scib-reproducibility/index.html](https://theislab.github.io/scib-reproducibility/index.html)
[https://github.com/theislab/scib](https://github.com/theislab/scib)
[https://github.com/theislab/scib-pipeline](https://github.com/theislab/scib-pipeline)
[https://github.com/theislab/scib-reproducibility](https://github.com/theislab/scib-reproducibility)	NA	2	No	No	No	Yes	NA	14	Code quality, Documentation, scalability and paper scores
4/7/2021 10:17:40	14	Benchmarking Computational Doublet-Detection Methods for Single-Cell RNA Sequencing Data	9	16 real (+112 small simulations)	Python, R	none	Yes	Neutral	1	NA	5	Yes	Yes	No	No	No	Academic Software License: © 2021 UCLA	https://github.com/xnnba1984/Doublet-Detection-Benchmark	NA	3	No	No	No	Yes	The benchmark code isn't optimally organized (a bunch of rather redundant scripts), but everything is accessible and well documented. Big effort was put in transparency. The simulations are quite simplistic. Software versions are reported in the paper (not internally tracked).	14	Documentation, Installation
4/29/2021 19:05:34	3	Benchmarking of cell type deconvolution pipelines for transcriptomics data	20	5	R	none	Yes	Neutral	1	NA	4	Yes	No	No	No	No	BSD 3-clause license	https://github.com/favilaco/deconv_benchmark	NA	3	No	No	No	Yes	NA	2	Computation time
11/5/2021 16:53:43	14	Benchmarking of cell type deconvolution pipelines for transcriptomics data	15 (times 4 data transformation methods, times marker selections)	5	R	none	No	Neutral	1	NA	2	Yes	N/A	No	No	No	BSD-3	https://github.com/favilaco/deconv_benchmark	NA	5	No	No	No	Yes	NA	1	NA
3/10/2021 19:33:24	4	Benchmarking of lightweight-mapping based single-cell RNA-seq pre-processing	2	20	C/C++/C#, Rust	none	Yes	Competitive	5	In addition to the assessment criteria, the two methods were compared to each other using various similarity measures.	5	Yes	Not Applicable	No	No	No	BSD-2-Clause License	https://github.com/pachterlab/BP_2021	NA	3	No	No	No	Yes	NA	2	NA
9/30/2021 14:26:25	7	Benchmarking principal component analysis for large-scale single-cell RNA-sequencing	20	4 real - 18 synthetic	Python, R, Julia	none	Yes	Neutral	1	NA	4	Yes	No	They have commented scripts to download and process the (real) data	No	No	None	https://github.com/rikenbit/onlinePCA-experiments	NA	3	No	No	Yes	No	NA	15	Code quality, Documentation, Installation
11/5/2021 17:16:10	2	Benchmarking principal component analysis for large-scale single-cell RNA-sequencing	21	22	Python, R, Julia	none	Yes	Neutral	1	NA	3	Yes	Yes	No	No	No	None	-	code is available as pdf in supplements	5	No	No	Yes	Yes	NA	1	Documentation, Installation, Runtime, memory usage
9/30/2021 17:03:17	2	Benchmarking single cell RNA-sequencing analysis pipelines using mixture control experiments	21 (8 + 3 + 5 + 5)	14	R	developed an own piepline package in R	Yes	Neutral	1	Combinations of methods were evaluated - so 8 normalization methods, 3 imputation methods, 5 trajectory inference methods, 5 batch correction methods	5	Yes	semi-synthetic (generated a mixture dataset of cell lines)	No	Yes	No	MIT	https://github.com/LuyiTian/sc_mixology
https://github.com/Shians/CellBench	NA	2	No	No	Combinations of processing pipelines	Yes	NA	8 (2 + 4 + 2)	NA
4/13/2021 18:53:47	12	Bias, Robustness And Scalability In Differential Expression Analysis Of Single-Cell RNA-Seq Data	36	12	Python, R, C/C++/C#	make	Yes	Neutral	3	36 methods: difficult to separate method from different parameter settings. E.g. edgeRLRT versus edgeRLRT with robust dispersion. The robust dispersion feature is a single TRUE/FALSE argument statement and could be considered a parameter. However, I went along with the authors' liberal definition of a method, resulting in 36 methods. I did the same for all papers I reviewed.

12 dataset: 7 real datasets from conquer, 2 additional UMI datasets and several simulated datasets that were all based on the same 3 reference datasets -> 7+2+3 = 12. I did not count real datasets with signal and a mock version of that data as separate datasets.

9 criteria. Included: medianFDP, maxFDP, TPR, Scalability, Speed, BiasDEG, Consistency, ComplexDesign, FailureRate. Excluded: AUROC -> function of FPP + TPR, Median/Max FPR_. -> similar to Median/Max FDP	5	Yes	Yes	Yes	Yes	Yes	MIT licence	https://github.com/csoneson/conquer_comparison
https://github.com/markrobinsonuzh/conquer	All elements seem available	3	No	No	No	Yes	Extensible. I chose 3/5, to differentiate between this analysis and that of muscat, which use a (in my opinion) much easier to extend snakemake workflow. For 1/5, I would suggest something like the muscat pipeline but containerised in some way.

Parameter space beyond defaults. Again, if I count all 36 "methods" as indeed separate methods, there was no extra exploration of paramaters within method. However, this way, I feel I will never be able to check this box as yes given such a lenient definition of a method (at least not for DE analyses, I suppose for dimensionality reduction methods you might have parameters such as #PC's prior to UMAP/TSNE/...)	9	Documentation
9/30/2021 16:04:01	9	Bias, Robustness And Scalability In Differential Expression Analysis Of Single-Cell RNA-Seq Data	36	36	R	make	Yes	Neutral	2	NA	5	Yes	No	Yes	Yes	Yes	MIT	https://github.com/csoneson/conquer_comparison	NA	2	No	No	Yes	Yes	NA	14	NA
4/7/2021 10:35:59	14	CellBench: R/Bioconductor software for comparing single-cell RNA-seq analysis methods	12 combinations of 7 methods	1	R	their own CellBench R piping system	No	Neutral	1	more a proof-of-principle of their piping system than a real benchmark... there are more comparisons in the mixology paper, which I assume to have used CellBench	2	Yes	No	No	not for this paper, but for the mixology paper	No	GNU GPL 3	https://github.com/Shians/CellBench/	NA	2	No	No	No	No	NA	1	NA
9/30/2021 17:04:21	11	Choice of alignment pipeline strongly influences clustering quality of scRNA-seq datasets	2	22	C/C++/C#	NA	Yes	Neutral	1	metrics they used were: pct reads aligned, genes detected, median gene count, median UMI count. They made a quick mention that "CellRanger" was user-friendly and all-in-one, but I still don't deem that a proper assessment (Thus for the Secondary Measures question was None)	4	Yes	No	Yes	Yes	No	NA	NA	NA	3	No	No	Yes	No	NA	4	none
10/4/2021 16:59:00	10	Choice of alignment pipeline strongly influences clustering quality of scRNA-seq datasets	2	22	C/C++/C#	none	Yes	Neutral	1	NA	3	Yes	No synthetic data used	No	No	No	No license	https://github.com/mstemmer/kb-helper and https://github.com/ishainer/Shainer-and-Stemmer_2021	NA	2	No	No	No	Yes	NA	this is very fuzzy here, but probably 4: num UMIs, num genes, num cells, num of clusters	NA
4/30/2021 16:26:55	10	Comparative Analysis of common alignment tools for single cell RNA sequencing	4	3	C/C++/C#	none	Yes	Neutral	5	There is a master bash script at https://github.com/djhn75/BenchmarkingAlignement/blob/main/commands.txt , but doesn't look runnable (for instance skips the Rscripts calls for Seurat processing)	4	Yes	No	No	No	No	No license	https://github.com/djhn75/BenchmarkingAlignement	NA	4	No	No	No	Yes	NA	6	NA
11/5/2021 17:01:39	10	Comparative analysis of differential gene expression analysis tools for single-cell RNA sequencing data	11	10+ simulated (they start with 10 but then add X more); 2 real	R	none	No	Neutral	5	SigEMD developed by the last author	1	No	No	No	No	No	No code	No repositories	No data available, nor code	5	No	No	No	No	NA	4: DE sharedness, precision, recall, runtime	runtime
9/30/2021 16:22:41	2	Comparison of clustering tools in R for medium-sized 10x Genomics single-cell RNA-sequencing data	12	6	R	none	Yes	Neutral	1	NA	5	Yes	No	No	Yes	No	MIT license	https://github.com/SaskiaFreytag/cluster_benchmarking_code	NA	5	No	No	Default parameter, but different input filtering was explored	Yes	NA	2	Run time
9/30/2021 17:08:22	1	Comparison of clustering tools in R for medium-sized 10x Genomics single-cell RNA-sequencing data	12	6	R	none	Yes	Neutral	1	NA	5	Yes	No	Yes	Yes	Yes	NA	NA	NA	3	No	No	Yes	Yes	NA	2	Run-time
9/30/2021 14:34:44	13	Comparison of computational methods for imputing single-cell RNA-sequencing data	8	7	R	none	NA	Neutral	1	NA	1	Yes	No	No	No	No	n/a	n/a	No code/data/scripts available; parameters used are given in a Supplementary Table.	5	No	No	No	No	NA	9	NA
11/5/2021 16:23:53	13	Comparison of High-Throughput Single-Cell RNA Sequencing Data Processing Pipelines	7	8	C/C++/C#, shell scripts	nextflow	No	Neutral	1	They built each pipeline into a NextFlow workflow.	5	Yes	n/a	No	No	No	none	https://github.com/xmuyulab/scRNAseq_pipelines	NA	4	Yes	No	No	Yes	conda environments are specified for each workflow, with fixed versions of the tools used.	10	NA
4/19/2021 10:03:55	3	Comparison of marker selection methods for high throughput scRNA-seq data	9	6	Python, R	none	Yes	Competitive	5	NA	5	Yes	No	No	Yes	No	GNU General Public License V3.0	https://github.com/ahsv/marker-selection-code	NA	3	No	No	No	Yes	NA	6	NA
4/13/2021 18:15:40	12	Comparison of methods to detect differentially expressed genes between single-cell populations	5	3	R, C/C++/C#	none	No	Neutral	3	9 criteria:  (ROC -> sensitivity + specificity, reproducibility in function of sample size -> precision + recall, number of DE in function sample size, number of FP in mock, FPR in mock, overlap between methods, speed)	2	Yes	NA	Benchmark does not include synthetic data	No	No	CC-BY 4.0	No repository available	The only source code available is in a supplementary .zip file. This is a single .R script, that only allows to reproduce (a part of) the analyses on 1 of 3 datasets analysed in the paper.	5	No	No	No	Yes	No source code for analyses available -> hard to extend	9	Documentation
11/5/2021 15:30:52	18	Comparison of methods to detect differentially expressed genes between single-cell populations	5	3	R	none	No	Competitive, Neutral	5	NA	2	Yes	N/A	No	No	No	N/A	Supplementary data	NA	3	No	No	No	Yes	NA	15	NA
10/26/2021 7:46:58	18	Comparison of visualisation tools for single-cell RNAseq data	13	1	R	none	Yes	Competitive	1	NA	1	Yes	Not applicable	No	Not applicable	No	NA	NA	NA	5	No	No	No	Yes	NA	25	NA
11/5/2021 16:22:56	14	Comparison of visualisation tools for single-cell RNAseq data	13	1 (subsampled to different sizes)	Python, R, Java	none	Yes	Neutral	2	Not quite sure this qualifies as a benchmark... more like a comparison	1	Yes	No	No	No	No	NA	NA	NA	5	No	No	No	Yes	NA	5 families (memory, preprocessing speed, input compatibility, hosting, interactive functionalities, browsing speed)	NA
4/23/2021 19:57:06	3	Deep learning does not outperform classical machine learning for cell-type annotation	6	14	Python, R	none	Yes	Neutral	1	NA	1	Yes	No	No	No	No	No code.	-	-	5	No	No	Yes	Yes	NA	4	None
9/30/2021 16:26:20	11	Deep learning does not outperform classical machine learning for cell-type annotation	10	14	Python	none	Yes	Neutral	2	I scored them lower on the Neutrality scale because Theis lab is generally engaged in method development anyway... 
I didnt look too hard if they used a workflow system or not	1	Yes	No	Yes	Yes	No	NA	NA	Only public datasets were used (found in Supp Notes)	5	No	No	Yes	Yes	Where applicable, they used a hyper-parameter search for determining the optimal paramaters. The methods were subsequently evaluated (on blind dataset(s)), using this (optimal) parameter set.	accuracy, ROC,	None
9/30/2021 14:26:32	15	Dimensionality reduction for visualizing single-cell data using UMAP	6	3	Python, R	none	Yes	Neutral	3	NA	5	Yes	No synthetic data used	Yes	Yes	No	MIT	https://github.com/ebecht/DR_benchmark	figshare with all code and data: https://figshare.com/s/9c3a0136f12b97f1dadd	5	No	No	No	Yes	NA	6	NA
9/30/2021 14:45:30	6	Evaluating measures of association for single-cell transcriptomics	17	213	Python, R	none	No	Neutral	1	NA	5	Yes	No	No	No	No	MIT	https://github.com/skinnider/dismay -- https://github.com/skinnider/SCT-MoA	NA	1	No	No	No	Yes	NA	5	NA
9/30/2021 16:39:58	14	Evaluating measures of association for single-cell transcriptomics	17	213	R	none	No	Neutral	1	NA	4	Yes	NA	No	No	No	NA	https://github.com/skinnider/SCT-MoA	NA	5	No	No	Not applicable	Not really applicable	NA	7	NA
11/5/2021 17:20:55	13	Evaluating measures of association for single-cell transcriptomics	17	213	R	none	No	Neutral	1	NA	4	Yes	n/a	No	No	No	none	https://github.com/skinnider/SCT-MoA	NA	2	No	No	No	No	No containers really need, as they are fairly straightforward to calculate in R; that also makes new methods easy to implement. Parameter space probably doesn't apply either.	9	NA
11/5/2021 17:04:30	14	Evaluating methods of inferring gene regulatory networks highlights their lack of performance for single cell gene expression data	8	4 (2 real and 2 simulated)	R	none	No	Neutral	1	NA	1	Yes	No	No	No	No	NA	NA	No repository or anything, real datasets available through their original publications	5	No	No	No	Yes	NA	2	NA
11/5/2021 16:45:11	14	Evaluation of Cell Type Annotation R Packages on Single Cell RNA-seq Data	10	18  (8 real and 10 simulations)	R	none	Yes	Neutral	1	NA	3	NA	Yes	No	No	No	N/A	https://github.com/qianhuiSenn/scRNA_cell_deconv_benchmark	input data scattered across original publications; code is provided as "samples"	5	No	No	No	Yes	NA	9	NA
4/30/2021 18:13:04	3	Evaluation of methods to assign cell type labels to cell clusters from single-cell RNA-sequencing data	5	5	R, Perl, Java	none	Yes	Neutral	1	NA	5	Yes	Yes	No	Yes	No	MIT license	https://github.com/jdime/scRNAseq_cell_cluster_labeling	NA	1	No	No	No	Yes	NA	3	Computation time
9/30/2021 14:49:52	13	Evaluation of methods to assign cell type labels to cell clusters from single-cell RNA-sequencing data	5	5	R, Perl	none	Yes	Neutral	1	NA	4	Yes	NA	NA	No	No	MIT	https://github.com/jdime/scRNAseq_cell_cluster_labeling	NA	3	No	No	No	No	NA	3	NA
3/12/2021 15:07:17	3	Evaluation of single-cell classifiers for single-cell RNA sequencing data sets	9	8	Python, R, Julia	none	No	Neutral	1	NA	1	For some data, the original link/GSE is provided. For others, the links are broken.	No	No	No	No	No code available.	NA	NA	5	No	No	Yes	Somewhat; "The version of all tools adopted in this article was up to date as of 31 December 2018."	NA	9	Time consumption and peak memory usage.
11/5/2021 16:07:32	5	Evaluation of single-cell classifiers for single-cell RNA sequencing data sets	9	8	R, shell scripts	none	No	Neutral	1	Three "original" datasets were used to generate eight datasets for evaluation	3	Yes	Only code to generate simulated data is available	No	Yes	No	GPL-3	https://github.com/bvieth/scRNA-seq-pipelines	Code for processing or simulating data is available but not the analysis	5	No	No	Generally only the default settings were used. For three methods (those identifying novel cell types) the threshold for "unassigned" classifications was varied.	No	NA	5	NA
4/30/2021 16:12:03	10	Evaluation of STAR and Kallisto on Single Cell RNA-Seq Data Alignment	3 (they also also run bowtie2, not only STAR and kallisto)	4: cell line Drop-seq, cell line Fluidigm, PBMCs chromium, cortex chromium	C/C++/C#	none	No	Neutral	1	The metrics/criteria are hard to quantify, they mostly look at alignment rates, number of genes detected, correlation among counts, number of clusters detected, and the Gini coefficients (?) when comparing to a FISH truth.	4	Yes	No	No	No	No	Not licensed	https://github.com/yhdu36/aligner and https://gsajournals.figshare.com/articles/dataset/Supplemental_Material_for_Du_et_al_2020/11866281	NA	5	No	No	No	No	Re: software versions, some are listed within the manuscript and others are missing, e.g. picard or trim_galore (not listed at https://github.com/yhdu36/aligner/blob/master/Summary.txt)	4: mapping rate, number of cell populations/clusters detected, Gini coefficients (of methods' vs a RNA FISH truth), computer resources needed	NA
11/5/2021 15:55:41	8	False signals induced by single-cell imputation	6	4	Python, R	none	No	Neutral	1	NA	4	No	No	No	No	No	none	https://github.com/tallulandrews/F1000Imputation	Input data is not available but links and scripts for download are referenced	4	No	No	Yes	No	NA	4	NA
4/5/2021 16:13:07	2	Flexible comparison of batch correction methods for single-cell RNA-seq using BatchBench	8	3	Python, R	nextflow	Yes	Neutral	1	NA	4	No	No	No	No	No	MIT license	https://github.com/cellgeni/batchbench	NA	2	Yes	No	Yes	Yes	NA	4	none
8/19/2021 18:16:24	16	Flexible comparison of batch correction methods for single-cell RNA-seq using BatchBench	8	3	Python, R	nextflow	Yes	Neutral	1	There are 3 main data sets and one is used to create synthetic / mock data	4	Yes	No	No	No	No	MIT License	[https://github.com/cellgeni/batchbench](https://github.com/cellgeni/batchbench)	They do have a nextflow pipeline, but no scripts to create the mock data are available	4	NA	No	No	No	I found very little information on the parameter settings of the various batch correction methods	4	memory usage, CPU usage, Running time
5/20/2021 10:17:00	13	Genetic demultiplexing of pooled single-cell RNA-sequencing samples in cancer facilitates effective experimental design	6	2 (but various semi-simulated constructions)	Python, R, shell scripts	Snakemake	Yes	Neutral	1	NA	5	Yes	No	No	No	No	MIT	https://github.com/lmweber/snp-dmx-cancer	(requires access to the controlled access EGA data repository)	2	No	No	Yes	No	NA	3	runtime
9/30/2021 16:25:24	9	Impact of similarity metrics on single-cell RNA-seq data clustering	5	22	R	none	No	Neutral	1	NA	1	Yes	No	No	No	No	NA	NA	they mention this link (group webpage), but I cannot find the code to this publication anywhere... https://www.maths.usyd.edu.au/u/SMS/bioinformatics/software.html	3	No	No	comparison of metrics, not methods, so technically there are no parameters to explore	Yes	NA	4	NA
4/26/2021 14:45:32	3	Information-theory-based benchmarking and feature selection algorithm improve cell type annotation and reproducibility of single cell RNA-seq data analysis pipelines	3	10	Python, R	none	Yes	Neutral	1	NA	1	Yes	No	No	No	No	NA (private repo)	https://github.com/amarallab/Benchmark_scRNA_seq	NA	5	No	No	Yes	Yes	NA	5	NA
11/5/2021 16:47:00	2	Information-theory-based benchmarking and feature selection algorithm improve cell type annotation and reproducibility of single cell RNA-seq data analysis pipelines	3	5	Python, R	none, unknown	Yes	Neutral	5	NA	1	Yes	No	No	No	No	code is not available	-	Repository link is in publication, but links a 404 page. One method reference is: "We obtained the Topic Mapping package from the authors."	5	No	No	Yes	No	NA	2	validity of ground truth
11/5/2021 16:44:46	12	muscat detects subpopulation-specific state transitions from multi-sample multi-condition single-cell transcriptomics data	16	2	R, C/C++/C#	Snakemake	Yes	Neutral	5	Large number of simulated datasets, but based on two real datasets. Based on the FAQ, I therefore assumed that two should be the correct number here.
I count five criteria for method assessment: FDR-TPR, upset (concordance), runtime, nominal p-value distribution and ability to get correct LFC.	5	Yes	Yes	Yes	Yes	No	MIT license	https://github.com/HelenaLC/muscat-comparison	NA	1	No	No	No	Yes	NA	5	Not assessed
5/18/2021 9:58:29	13	Performance Assessment and Selection of Normalization Procedures for Single-Cell RNA-Seq	10	5	R	R package	Yes	Neutral	5	NA	3	Yes	No	Shown in the reports from the R package	No	Yes	NA	NA	NA	4	No	No	NA	Indirectly tracked when R package is used	NA	7	NA
6/15/2021 14:37:04	16	Performance Assessment and Selection of Normalization Procedures for Single-Cell RNA-Seq	11 (can result in over 290 combinations)	5 (3 public multisample data sets, one synthetic and one CITE-seq dataset)	R	none	Yes	Neutral	5	The paper presents Scone, a bioconductor package that evaluates the performance of normalization on a given data set, using a set of (batch effect related) metrics, the methods are not really compared across experiments and no general guidelines are available.	4	Yes	No	in the vignette they reproduce the results of one data set	No	No	Artistic-2.0	https://github.com/YosefLab/scone	The code of the package seems to be actively maintained, but this does not correspond to the code of the benchmark. The generation and results of the synthetic data is for example missing.	2	No	No	No	No	NA	9 (7 metrics real data set + ARI on simulated data set + Jaccard on CITEseq)	None
5/17/2021 12:56:25	13	Preprocessing choices affect RNA velocity results for droplet scRNA-seq data	13	5	Python, R, C/C++/C#	make	Yes	Neutral	4	NA	5	Yes	No	No	No	No	MIT	https://github.com/csoneson/rna_velocity_quant	no simulated data was used	2	No	No	Yes	Yes	software versions mentioned in MS and on github landing page	7	NA
3/19/2021 9:28:14	10	Quantifying Waddington’s epigenetic landscape: a comparison of single-cell potency measures	4	9	R, matlab	none	Yes	Competitive	5	Only code available: a 79 lines-long supplementary matlab code with two functions for their method	2	Yes	No	No	Yes	No	None	None	NA	5	No	No	No	No	NA	2	NA
11/5/2021 16:34:03	14	Quantifying Waddington’s epigenetic landscape: a comparison of single-cell potency measures	4	9	R	none	No	Competitive	5	The paper actually presents a method, and makes a rather rudimentary benchmark (with 
a debatable metric) with alternatives	1	No	No	No	No	No	NA	NA	NA	5	No	No	No	No	NA	1	NA
4/13/2021 18:09:45	12	Reproducibility of Methods to Detect Differentially Expressed Genes from Single-Cell RNA Sequencing	9	4	R, C/C++/C#	No source code available -> cannot check	No	Neutral	3	5 criteria (TPR for mock, RDR for mock and DE, ROC -> FDR + TPR for DE, speed - albeit qualitative)	1	Yes	Yes	NA	No	No	No benchmark code available	https://github.com/Tianmou/scRNAseq-DE-comparison	GitHub repository contains input data and simulated data, but no code nor performance results	5	No	No	No	Yes	No source code for analyses available -> hard to extend	5	None
11/5/2021 15:46:47	4	Reproducibility of Methods to Detect Differentially Expressed Genes from Single-Cell RNA Sequencing	9	4	R	Unclear, no code available	No	Neutral	3	NA	1	Yes	Yes	No	No	No	N/A	https://github.com/Tianmou/scRNAseq-DE-comparison	NA	NA	No	No	No	Yes	NA	3	NA
4/29/2021 13:26:01	14	Robustness and applicability of transcription factor and pathway analysis tools on single-cell RNA-seq data	6	112	R	none	Yes	Neutral	5	criteria: AUROC, coverage of the tool/collection, silhouette width	4	Yes	downsampling of real data	Yes	Yes	No	GPL-3	https://github.com/saezlab/FootprintMethods_on_scRNAseq	NA	4	No	No	No	No	NA	3	NA
5/3/2021 14:41:47	10	Simulation-based benchmarking of isoform quantification in single-cell RNA-seq	7 methods from 5 tools (e.g. salmon is run in three ways: align, quasi and SMEM)	3	C/C++/C#	none	Yes	Neutral	1	NA	5	Yes	No	No	No	No	GPL v3	https://github.com/AFS-lab/BLUEPRINT	NA	3	No	No	No	No	NA	5	NA
11/5/2021 17:10:53	4	Single-cell RNA-seq data clustering: A survey with performance comparison study	13	12	R	Unclear, no code available	No	Neutral	1	NA	1	Yes	NA	No	No	No	N/A	NA	NA	NA	No	No	No	No	NA	10	NA
4/13/2021 18:06:27	12	Single-Cell RNA-Sequencing: Assessment of Differential Expression Analysis Methods	8	3	Python, R, C/C++/C#	No source code available - could not be assessed	No	Neutral	1	8 methods: Counting MAST/MASTNotCDR and D3ECvM/D3EKS as separate methods, same as in the DGE tools benchmark of Soneson and Robinson.

7 criteria: Number positives, number true positives, precision, recall,  upset-consistency across methods, speed, possibility to parallelise. I did not count AURPC since not independent.	1	Yes	No	No	NA	No	CC-BY 4.0	None	To the best of my searching, no source code for the analyses seems available.	5	No	No	No	Yes	No code available -> hard to extend study
The parameter space question depends a bit on how to define a method. I counted MAST/MASTNotCDR and D3ECvM/D3EKS as separate methods, so beyond that no further exploration beyond default settings were performed.	7	NA
11/5/2021 16:15:29	4	Single-Cell RNA-Sequencing: Assessment of Differential Expression Analysis Methods	6	3	Python, R	Unclear, no code available	No	Neutral	1	NA	1	Yes	No	No	No	No	N/A	NA	NA	NA	No	No	No	Yes	NA	5	NA
9/30/2021 16:18:36	14	Supervised Application of Internal Validation Measures to Benchmark Dimensionality Reduction Methods in scRNA-seq Data	33	55	Python	none	Yes	Neutral	1	comparing algorithms more than actual packages	2	Yes	NA	No	Yes	No	NA	https://github.com/ForrestCKoch/scRNA-Dimensionality-Reduction	NA	4	No	No	Yes	No	NA	5	NA
4/30/2021 16:47:13	10	Systematic comparative analysis of single-nucleotide variant detection methods from single-cell RNA sequencing data	7	6: In house Smartseq2, Wang Smartseq2, Wang Chromium; and three types of simulations (fig2a, fig2e, fig5a)	Java, C/C++/C#	none	No	Neutral	1	NA	3	Yes	No	No	No	No	None	https://github.com/fenglin0/benchmarking_variant_callers	NA	5	No	No	No	Yes	NA	4: sensitivity, specificity, false discovery rate	NA
10/5/2021 9:21:32	17	Systematic comparative analysis of single-nucleotide variant detection methods from single-cell RNA sequencing data	7	4	Java, C/C++/C#	none	No	Neutral	1	NA	3	Only newly created real data, not the simulations	No	No	No	No	None	https://github.com/fenglin0/benchmarking_variant_callers	NA	5	No	No	No	Yes	NA	4	NA
4/7/2021 10:54:29	14	Tuning parameters of dimensionality reduction methods for single-cell RNA-seq analysis	5	10	Python, R	none	Yes	Neutral	1	The paper is more about the relevance of parameters than about comparing the methods themselves	5	Yes	no synthetic data	Yes	Yes	No	Apache	https://github.com/google-research/google-research/tree/master/scrna_benchmark	NA	2	No	method/params saved in file name	Yes	Yes	NA	2	NA
9/30/2021 16:23:47	10	Tuning parameters of dimensionality reduction methods for single-cell RNA-seq analysis	5	10	Python, R	none	Yes	Neutral	5	NA	5	Yes	No synthetic data	Yes	No	No	Apache 2.0	https://zenodo.org/record/3966952#.YVXIHfwzYXc	Zenodo snapshot, no development history	5	No	No	Yes	Yes	NA	2	NA
5/20/2021 10:30:23	13	UMAP does not preserve global structure any better than t-SNE when using the same initialization	4 (2 variations each of UMAP and tSNE)	4	Python, C/C++/C#	none	Yes	Neutral	2	NA	2	Yes	Yes	No	No	No	NA	https://github.com/dkobak/tsne-umap-init	NA	5	No	No	Yes	Yes	NA	2	NA
11/17/2021 14:23:57	3	A Systematic Evaluation of Single-cell RNA-sequencing Imputation Methods	18	10	Python, R, Matlab	none	Yes	Neutral	1	NA	5	Yes	No	Yes	No	No	none	https://github.com/Winnie09/imputationBenchmark	NA	4	No	No	No	Yes	NA	7	none
11/19/2021 12:25:37	10	Evaluation of Cell Type Annotation R Packages on Single Cell RNA-seq Data	12 (10 single-cell, 2 bulk - modified)	11: 6 real, 5 simulation sets (each set has multiple datasets, up to 20; also, they come in pairs)	R	none	Yes	Neutral	1	biorxiv preprint https://www.biorxiv.org/content/10.1101/827139v2	4	NA	scripts to simulate them are available	No	No	No	None	data https://drive.google.com/drive/folders/1famn_tRVT_Es0GgFng508QggXcqETPCJ?usp=sharing code https://github.com/qianhuiSenn/scRNA_cell_deconv_benchmark	NA	3	No	No	No	Yes	NA	9 (in the figure; in methods thei claim they have only three metrics)	runtime, memory
11/19/2021 12:43:27	10	A comparison framework and guideline of clustering methods for mass cytometry data	9	6	Python, R, C/C++/C#, matlab	none	No	Neutral	1	NA	5	Yes	here are no synthetic data	No	No	No	None	code https://github.com/WeiCSong/cytofBench  data http://flowrepository.org/id/FR-FCM-ZZPH https://community.cytobank.org/cytobank/experiments/81774  https://community.cytobank.org/cytobank/experiments/68981 http://flowrepository.org/id/FR-FCM-Z27K	NA	4	No	No	No	No	NA	4 (precision ,coherence, stability, runtime)	runtime
11/19/2021 15:30:49	15	A comparison of automatic cell identification methods for single-cell RNA sequencing data	22	27	Python, R	Snakemake	No	Neutral	1	NA	5	Yes	Yes	No	No	No	MIT	https://github.com/tabdelaal/scRNAseq_Benchmark	NA	2	Yes	Yes	No	No	NA	3	NA
11/19/2021 15:50:14	15	Comparison of marker selection methods for high throughput scRNA-seq data	9	4	Python, R	none	Yes	Competitive	5	NA	5	Yes	No	No	No	No	GPL-3	https://github.com/ahsv/marker-selection-code	NA	5	No	No	No	No	NA	9	NA
11/19/2021 16:06:52	8	Benchmarking Computational Doublet-Detection Methods for Single-Cell RNA Sequencing Data	9	128	Python, R, shell scripts	none	Yes	Neutral	2	NA	5	Yes	Yes	No	Yes	No	Academic Software License	https://github.com/xnnba1984/Doublet-Detection-Benchmark	NA	3	No	No	No	Yes	NA	6	Documentation, user-support resources
11/19/2021 16:18:15	10	Benchmarking of lightweight-mapping based single-cell RNA-seq pre-processing	2	20	C/C++/C#, Rust	none	Yes	Competitive	5	NA	5	Yes	there are no synthetic data	No	No	No	BSD-2-Clause	https://github.com/pachterlab/BP_2021	NA	2	No	No	No	Yes	some secondary measurements (documentation) are not scored/plotted as criteria, but they're criticized within the main text (i.e. " lack of documentation for some parameters did not allow us to resolve these ambiguities" )	2	NA
11/19/2021 16:20:17	15	Dimensionality reduction for visualizing single-cell data using UMAP	6	3	Python, R	none	No	Competitive	5	NA	5	Yes	No	No	No	No	MIT	https://github.com/ebecht/DR_benchmark	NA	4	No	No	No	Yes	NA	5	NA
11/19/2021 16:20:56	14	Evaluation of tools for highly variable gene discovery from single-cell RNA-seq data	7	5	R	none	No	Neutral	1	NA	1	Yes	NA	No	partially	No	NA	NA	NA	5	No	No	No	Yes	NA	6 (runtime, acc/prec/recall, purity, dependence with the mean)	NA
11/19/2021 16:29:57	3	Single-cell RNA-seq data clustering: A survey with performance comparison study	13	22	Python, R	none	No	Neutral	1	NA	1	Yes	No	No	No	No	NA - No code available	NA	NA	5	No	No	No	No	NA	9	Running time
11/19/2021 16:33:59	10	Supervised Application of Internal Validation Measures to Benchmark Dimensionality Reduction Methods in scRNA-seq Data	33	55	Python, R, C/C++/C#	none	Yes	Neutral	1	I'm reviewing the published article at https://academic.oup.com/bib/article/22/6/bbab304/6347204; preprint was at https://www.biorxiv.org/content/10.1101/2020.10.29.361451v2	5	Yes	There are no synthetic data	Yes	Yes	No	None	https://github.com/ForrestCKoch/scRNA-Dimensionality-Reduction	NA	2	No	No	No	Yes	NA	5	memory, runtime
11/19/2021 16:35:41	13	Simulation-based benchmarking of isoform quantification in single-cell RNA-seq	5	3	C/C++/C#	none	No	Neutral	1	Fully simulation-based	5	Yes	No	No	No	No	GPL v3	https://github.com/AFS-lab/BLUEPRINT; https://github.com/AFS-lab/ES_cell_pipeline	Code to generate simulated data is there, but it would not be easy.	4	No	No	No	No	NA	5	NA
11/19/2021 16:39:04	15	False signals induced by single-cell imputation	6	18	Python, R	none	Yes	Neutral	1	NA	5	Yes	No	No	No	No	NA	https://github.com/tallulandrews/F1000Imputation	NA	5	No	No	No	Yes	NA	5	NA
11/19/2021 16:39:12	14	Evaluation of STAR and Kallisto on Single Cell RNA-Seq Data Alignment	2 (depends on the dataset, sometimes 3, not always the same)	4	C/C++/C#	none	No	Neutral	1	Not really a benchmark, more of a comparison, although there's one criterion on which there is a ground truth (albeit a dubious one). The precise methods compared are also not the same across datasets.	2	Yes	NA	No	No	No	N/A	https://github.com/yhdu36/aligner	rather opaque non-transportable scripts	5	No	No	No	Yes	NA	5	NA
11/19/2021 16:48:26	10	CellBench: R/Bioconductor software for comparing single-cell RNA-seq analysis methods	10 individual methods (4 normalization, 3 imputation, 3 clustering); 36 when chained, as they combine them	2	R	their system, cellbench	No	Neutral	NA	This is not a methods benchmark. They describe their benchmarking system (cellbench) here, which has been used in a methods benchmark in another paper: https://www.nature.com/articles/s41592-019-0425-8	NA	Yes	There are no synthetic data	Yes	Yes	No	MIT	https://github.com/LuyiTian/sc_mixology	NA	1	No	implicitly, when using cellbench	No	No	This shouldn't be included into the meta-analysis IMO	2 (ARI, runtime)	NA
11/19/2021 16:52:06	13	Evaluating methods of inferring gene regulatory networks highlights their lack of performance for single cell gene expression data	8	4	Python, R	none	No	Neutral	1	NA	1	Yes	by email request	No	No	No	n/a	n/a	"Simulated datasets are available upon email request."	5	No	No	No	No	NA	2	NA
11/19/2021 16:56:42	15	Comparative analysis of differential gene expression analysis tools for single-cell RNA sequencing data	11	2	Python, R	NA	No	Neutral	1	NA	1	Yes	No	No	No	No	NA	NA	NA	NA	NA	NA	NA	Yes	NA	9	NA
11/19/2021 16:59:27	14	A comparison framework and guideline of clustering methods for mass cytometry data	9	6 (plus subsamplings)	Python, R, Java, matlab	none	No	Neutral	1	NA	3	Yes	NA	No	No	No	N/A	https://github.com/WeiCSong/cytofBench	NA	5	No	No	No	No	NA	12 (3 classes, ARI/NMI/F/Acc/XB/CH/DB/stability-F/CV/RD + runtime)	NA
11/20/2021 11:54:20	3	Benchmarking single cell RNA-sequencing analysis pipelines using mixture control experiments	28	14	Python, R	CellBench	No	Neutral	2	NA	4	Yes	Yes	No	Yes	No	MIT License	https://github.com/LuyiTian/sc_mixology	NA	3	No	Yes	No	Yes	NA	5	speed, scalability (computation time vs number of cells)
11/20/2021 13:01:50	3	Benchmarking UMI-based single cell RNA-sequencing preprocessing workflows	9	10	Python, R, C/C++/C#, wdl	CellBench	Yes	Neutral	3	Neutrality: 4/7 of the authors were also involved in the development of one of the tool in the comparison.	5	Yes	No	No	No	No	none	https://github.com/YOU-k/preprocess_benchmark	NA	3	No	No	No	Yes	NA	12	memory, computation time, CPU utlisation
11/21/2021 19:10:10	2	Benchmark and Parameter Sensitivity Analysis of Single-Cell RNA Sequencing Clustering Methods	13	17	R	none	No	Neutral	1	NA	5	Yes	Yes	No	No	No	none	https://github.com/mkrzak/Benchmarking_Clustering_Methods_scRNAseq
https://github.com/DataStorageForReproducibility/Real_data_for_benchmark_reproducibility
https://github.com/DataStorageForReproducibility/Simulated_data_for_benchmark_reproducibility	NA	2	No	No	Yes	Yes	NA	1	Run time
11/21/2021 19:42:34	2	Robustness and applicability of transcription factor and pathway analysis tools on single-cell RNA-seq data	6	5	R	none	No	Neutral	5	NA	5	Yes	Yes	Yes	Yes	No	GPL-3.0	https://github.com/saezlab/FootprintMethods_on_scRNAseq
https://zenodo.org/record/3564179	NA	2	No	No	Yes	No	NA	3	none
11/21/2021 20:00:23	2	Benchmarking algorithms for pathway activity transformation of single-cell RNA-seq data	7	32	R	none	No	Neutral	1	NA	5	Yes	no synthetic data used	No	No	No	none	https://github.com/sulab-wmu/PASBench	NA	3	No	No	Yes	No	NA	8 (6 + run time and memory)	Run time and memory consumption
11/22/2021 11:25:49	3	Dimensionality reduction for visualizing single-cell data using UMAP	6	3	Python, R, C/C++/C#	none	Yes	Competitive	3	Neutrality: second and third authors are also the main authors of UMAP (main comparison of the benchmark).	5	Yes	Yes	Yes	No	No	MIT License	https://github.com/ebecht/DR_benchmark	NA	2	No	No	No	Yes	NA	5	Computation time
11/29/2021 21:42:04	3	A comparison of single-cell trajectory inference methods	45	339	Python, R	none	Yes	Neutral	4	3 of the 4 authors are (co)developers of one of the tools.	5	Yes	Yes	No	Yes	Yes	none	https://github.com/dynverse/dynbenchmark	NA	3	Yes	No	No	Yes	NA	4	Code quality, Documentation, paper, code assurance, behaviour, availability
11/30/2021 8:03:10	3	Comparison of High-Throughput Single-Cell RNA Sequencing Data Processing Pipelines	7	8	Python, R, Perl, Java, C/C++/C#, Rust	nextflow	Yes	Neutral	1	NA	2	Yes	No	No	No	No	none	https://github.com/xmuyulab/scRNAseq_pipelines	NA	5	Yes	No	No	Yes	NA	11	NA
11/30/2021 18:37:16	3	Benchmarking algorithms for pathway activity transformation of single-cell RNA-seq data	16	32	Python, R, Matlab, GO	none	No	Neutral	1	NA	3	Yes	No	No	No	No	none	NA	https://github.com/sulab-wmu/PASBench	4	No	No	No	Yes	Parameter space: nothing was mentioned so assume that no.	8	NA
12/1/2021 16:01:08	4	UMAP does not preserve global structure any better than t-SNE when using the same initialization	2	3	Python, R	none	Yes	Neutral	1	NA	5	Yes	NA	No	No	No	N/A	https://github.com/linqiaozhi/DR_benchmark_initialization	This builds upon a previous benchmark from another group, and much of the code is the same + data is accessible from the original benchmark repo.	3	No	No	Yes	No	NA	2	NA
12/1/2021 16:30:05	4	Comparative Analysis of common alignment tools for single cell RNA sequencing	4	3	C/C++/C#	none	Yes	Neutral	1	NA	4	Yes	NA	No	No	No	N/A	https://github.com/djhn75/BenchmarkingAlignement	NA	4	No	No	No	No	NA	10	NA
12/1/2021 16:57:53	4	Benchmarking UMI-based single cell RNA-sequencing preprocessing workflows	9	3	Python, R, C/C++/C#, shell scripts	none	Yes	Neutral	1	NA	4	Yes	NA	No	No	No	N/A	https://github.com/YOU-k/preprocess_benchmark	NA	3	No	No	No	Yes	NA	15	NA
12/2/2021 8:20:09	18	Evaluation of tools for highly variable gene discovery from single-cell RNA-seq data	7	5	R	R	No	Competitive	1	NA	4	Yes	No	No	No	No	NA	NA	NA	5	No	No	No	Yes	NA	7	NA
12/3/2021 7:58:30	18	muscat detects subpopulation-specific state transitions from multi-sample multi-condition single-cell transcriptomics data	16	2	R	Snakemake	Yes	Competitive	4	The article describes a simulation framework that mimics multi-sample scRNA-seq data that allows gradually increase the number of datasets for benchmarking analysis.	5	Yes	Yes	Yes	Yes	Yes	NA	https://github.com/HelenaLC/muscat	NA	1	No	Yes	No	Yes	NA	5	NA
12/3/2021 16:40:18	10	A like-for-like comparison of lightweight-mapping pipelines for single-cell RNA-seq data pre-processing	3	20	C/C++/C#, Rust	none	Yes	Competitive	5	NA	5	Yes	Not applicable	No	No	No	BSD-2-Clause	https://github.com/COMBINE-lab/BP_2021-lfl	NA	4	No	No	Not applicable; this paper re-running another benchmark's scripts to optimize alevin-fry resources usage	Yes	NA	2 (runtime, memory)	NA
12/6/2021 12:11:02	3	A comparison of methods accounting for batch effects in differential expression analysis of UMI count based single cell RNA sequencing	11	18	R	none	No	Neutral	1	NA	1	No	No	No	Yes	No	NA - no code	NA	NA	5	NA - no code	NA - no code	No	NA	NA	4	NA
12/11/2021 12:45:24	3	Preprocessing choices affect RNA velocity results for droplet scRNA-seq data	5	5	Python, R, C/C++/C#	make	Yes	Neutral	3	NA	5	NA	Yes	No	No	No	MIT License	https://github.com/csoneson/rna_velocity_quant	NA	4	No	No	Yes	Yes	NA	3	NA
12/12/2021 15:57:35	3	Genetic demultiplexing of pooled single-cell RNA-sequencing samples in cancer facilitates effective experimental design	2	3	Python, C/C++/C#	Snakemake	Yes	Neutral	1	NA	5	Yes	No	No	No	No	MIT License	https://github.com/lmweber/snp-dmx-cancer	NA	3	No	No	Yes	Yes	NA	1	runtime
12/29/2021 21:57:53	18	A systematic performance evaluation of clustering methods for single-cell RNA-seq data	14	12	R	make	Yes	Competitive	1	NA	5	Yes	NA	Yes	Yes	Yes	MIT License	https://github.com/markrobinsonuzh/scRNAseq_clustering_comparison.git; https://bioconductor.org/packages/DuoClustering2018	NA	5	Available at bioconductor	Available at bioconductor	No	Yes	NA	4	NA
1/25/2022 7:02:27	18	pipeComp, a general framework for the evaluation of computational pipelines, reveals performant single-cell RNA-seq preprocessing tools	13	9	R	custom	Yes	Competitive	2	It is not a standard benchmark. It is rather an exploration of a pipeline of tools that are working together. The influence of parameters of tools in the pipeline on the overall results was explored.	5	Yes	Yes	Yes	Yes	Yes	GNU General Public License v3.0	https://github.com/plger/pipeComp	NA	2	Available in R	custom workflow software	Yes	Yes	NA	39	NA
2/15/2022 9:35:19	18	Comparison of clustering methods for high‐dimensional single‐cell flow and mass cytometry data	18	6	R	R	Yes	Competitive	1	NA	5	Yes	Yes	Yes	Yes	Yes	MIT	https://github.com/lmweber/cytometry-clustering-comparison	NA	1	R package	No	Yes	Yes	NA	5	Code quality, Documentation, Installation
2/23/2022 14:31:29	16	Comparison of clustering methods for high‐dimensional single‐cell flow and mass cytometry data	18	8	Python, R, Perl, Java, C/C++/C#, Matlab	none	Yes	Neutral	1	There was only one real evaluation metric, the F1. In some data sets it was used to focus on a rare cell type or the precision or recall was visualized independently. The protein expression profile was also visualized in a heatmap to qualitatively represent the distance with respect to the groundtruth.	5	Yes	No	Yes	Yes	No	MIT License	https://github.com/lmweber/cytometry-clustering-comparisonpo
FlowRepository (repository FR-FCM-ZZPH)	The code is available to recreate all the results and figures, but the results as such are not available for exploration.	3	No	No	Yes	No	The repository has a nice structure, but has not been updated for at least 5 years. There are no containers and there is no workflow. The initial versions of the software used were logged in the paper, but rerunning the code with current versions will probably lead to issues. A new method has been added after publication of the benchmark.	1	Runtime, stability
2/24/2022 15:50:57	12	pipeComp, a general framework for the evaluation of computational pipelines, reveals performant single-cell RNA-seq preprocessing tools	88	9	Python, R	pipeComp	Yes	Neutral	2	This was a hard paper w.r.t. filling out the questions of "Number of methods evaluated" and "Number of criteria used for assessment". The paper looks at different steps in an scRNA-seq workflow, but also assesses combinations of steps. I simply attempted to count, for each step, the number of methods that were assessed. This lead me to the following results:

Doublet detection (4), outliers (6), types (3), normalization (20), feature selection (7), dimension reduction (5), dimension selection (12), clustering (8), imputation/denoising (11), feature filtering (3), DE methods (4) and SVA (5). This sums to 88.

FPR, TPR, time, misclassification fraction, mean/median lost, F1 score, F1 at true k, PC variance explained, mean silhouette width, minimum silhouette width, mutual information, ARI, ARI at true k, variance explained, deviance explained, minimum precision, FDR, and LFC pearson correlation. This sums to 18.	5	Yes	Yes	Yes	Yes	No	GNU General Public License	https://github.com/markrobinsonuzh/scRNA_pipelines_paper	NA	3	No	No	Yes	Yes	NA	18	None
2/24/2022 17:29:16	12	A systematic performance evaluation of clustering methods for single-cell RNA-seq data	14	9	R	make	No	Neutral	1	Performance measures (5): ARI, shannon, speed, algorithmic complexity, optimal k	5	Yes	Yes	Yes	Yes	Yes	MIT License	https://github.com/markrobinsonuzh/scRNAseq_clustering_comparison	I really like the idea of the DuoClustering2018 R package with data on ExperimentHub. I think this counts  for "Whether performance results are explorable  (e.g., web app, data package)".	2	No	No	No	Yes	NA	5	None
3/7/2022 10:40:31	13	Impact of similarity metrics on single-cell RNA-seq data clustering	5	22	R	none	No	Neutral	1	NA	1	Yes	N/A	No	No	No	N/A	NA	no code repo as far as I can see	5	No	No	No	No	NA	4	NA
3/7/2022 12:51:16	10	A quantitative framework for evaluating single-cell data structure preservation by dimensionality reduction techniques	11	4	Python, R, C/C++/C#, matlab	none	Yes	Neutral	1	NA	5	Yes	Yes	No	No	No	None	https://github.com/KenLauLab/DR-structure-preservation	NA	3	No	No	Yes	No	there is an ipynb tutorial that explores some real inputs/metrics/performances but it does not do it systematically for the whole paper https://github.com/KenLauLab/DR-structure-preservation/blob/master/distance_preservation_tutorial.ipynb	3	NA
3/7/2022 13:08:19	10	Comparison of computational methods for imputing single-cell RNA-sequencing data	8	7	R	no code available	Yes	Neutral	1	NA	1	No	No	No	No	No	No code available	NA	NA	5	No	No	Yes	No	There is no code, so the likert answer about 'code extensibility' could be read as `5 hardest to extend` but could be coded as not applicable	6 (not clear)	NA
